# Supplementary material for: Effects of acidification on nitrification and associated nitrous oxide emission in estuarine and coastal waters
Source: Nat Commun. 2023 Mar 13;14:1380. doi: 10.1038/s41467-023-37104-9 (PMC10011576; doi:10.1038/s41467-023-37104-9)
Supplement: Supplementary file 4 — Source Data [file 41467_2023_37104_MOESM4_ESM.xlsx]

## Sheet: Fig.2
a.			Yz1				Yz2				Yz3				Yz4				Yz5				Yz6
	ΔpH	SD	Percentage changes of nitrification rate (%)	SD	ΔpH	SD	Percentage changes of nitrification rate (%)	SD	ΔpH	SD	Percentage changes of nitrification rate (%)	SD	ΔpH	SD	Percentage changes of nitrification rate (%)	SD	ΔpH	SD	Percentage changes of nitrification rate (%)	SD	ΔpH	SD	Percentage changes of nitrification rate (%)	SD
	5.92119e-16	0.01	0	0.08224	0	0.01	0	1.03221	-1.18424e-15	0.00577	-8.73375e-15	2.80788	-5.92119e-16	0.00577	0	1.96408	0	0.01	1.14723e-14	1.82242	-5.92119e-16	0.00577	8.77076e-15	4.67502
	-0.12	0.01	-5.84235	0.34611	-0.14667	0.01528	-8.57854	0.105	-0.13333	0.01528	-10.8963	0.51924	-0.09667	0.02517	-13.7849	2.0644	-0.12667	0.00577	-17.1789	0.58437	-0.11333	0.01	-18.1193	0.22291
	-0.29333	0.01528	-11.0466	0.26404	-0.31333	0.04163	-12.047	0.15149	-0.32333	0.01155	-24.7885	2.34497	-0.27	0.00577	-20.9615	2.16432	-0.31333	0.01528	-23.0879	4.23753	-0.34	0.00577	-34.1238	2.57765
	-0.60333	0.01528	-21.2705	1.07837	-0.60333	0.02082	-19.8283	3.29851	-0.64333	0.00577	-33.4644	2.88129	-0.58	0.00577	-34.173	2.95303	-0.61	0.01	-26.8815	6.27921	-0.63667	0.02082	-48.9306	2.35376
	-0.82667	0.00577	-33.5852	1.9163	-0.82333	0.01528	-27.9381	2.94905	-0.83	0.02082	-41.5633	7.13973	-0.81	0.01528	-42.1274	1.58564	-0.78333	0.01155	-46.4601	0.88179	-0.82667	0.00577	-52.9478	2.98694
	-1.02667	0.00577	-41.7251	0.45164	-1.00333	0.02517	-37.7317	3.19745	-1.03333	0.01528	-46.4039	1.64043	-1.01333	0.01	-50.1124	3.47547	-1.00667	0.02082	-54.9411	4.34679	-1.04667	0.00577	-64.254	3.15229
b.			Yz1				Yz2				Yz3				Yz4				Yz5				Yz6
	ΔpH	SD	Percentage changes of N2O emission (%)	SD	ΔpH	SD	Percentage changes of N2O emission (%)	SD	ΔpH	SD	Percentage changes of N2O emission (%)	SD	ΔpH	SD	Percentage changes of N2O emission (%)	SD	ΔpH	SD	Percentage changes of N2O emission (%)	SD	ΔpH	SD	Percentage changes of N2O emission (%)	SD
	5.92119e-16	0.01	6.88338e-15	3.95369	0	0.01	-5.32907e-15	6.52856	-1.18424e-15	0.00577	5.01451e-15	1.91548	-5.92119e-16	0.00577	-0.04709	0.42026	0	0.01	5.77316e-15	2.98643	-5.92119e-16	0.00577	0	4.44276
	-0.12	0.01	23.1029	7.06472	-0.14667	0.01528	16.3804	3.11646	-0.13333	0.01528	11.0398	2.16985	-0.09667	0.02517	8.39637	1.4515	-0.12667	0.00577	14.5792	4.23359	-0.11333	0.01	13.3877	3.65577
	-0.29333	0.01528	46.5226	4.29185	-0.31333	0.04163	31.3498	0.5952	-0.32333	0.01155	26.7315	3.48649	-0.27	0.00577	21.8714	3.00337	-0.31333	0.01528	28.7449	3.68811	-0.34	0.00577	16.4181	2.30218
	-0.60333	0.01528	79.4502	1.79601	-0.60333	0.02082	64.3487	3.22171	-0.64333	0.00577	50.7658	7.87027	-0.58	0.00577	48.6914	0.50326	-0.61	0.01	30.2223	0.14838	-0.63667	0.02082	29.5286	3.66373
	-0.82667	0.00577	102.1	9.38388	-0.82333	0.01528	95.8894	5.30783	-0.83	0.02082	61.6736	1.59628	-0.81	0.01528	72.0042	5.29424	-0.78333	0.01155	48.0818	2.97274	-0.82667	0.00577	42.6288	5.16302
	-1.02667	0.00577	154.168	3.91824	-1.00333	0.02517	146.487	0.90056	-1.03333	0.01528	79.1008	1.55483	-1.01333	0.01	93.2262	1.56717	-1.00667	0.02082	69.266	2.32821	-1.04667	0.00577	65.0073	3.69067

## Sheet: Fig.3
a.		pH7.8		pH8.1
	CO2(μatm）	Nitrification rates (nmol L-1 h-1)	SD	Nitrification rates (nmol L-1 h-1)	SD
	400	12.36	0.31089	13.11	0.40749
	800	11.55	0.1317	13.86	0.42372
b.		pH7.8		pH8.1
	CO2(μatm）	N2O production rates (pmol N2O-N L-1 h-1)	SD	N2O production rates (pmol N2O-N L-1 h-1)	SD
	400	49.7	4.3823	40.9	2.6026
	800	58.8	3.0559	50.5	4.7697

## Sheet: Fig4
		Log2FC (Acidified/Amibient)
	amoA	-1.56754
	amoB	-1.64914
	amoC	-1.69989
	hao	-1.37083
	nxrA	-2.08668
	nxrB	-1.34258
	nirK	-0.81805
	norB	1.79908
	norC	4.1035
	norD	0.74339
	norQ	0.29248
	c551	0.68955
	c552	-4.175
	RBCL	-1.67163
	PGK	-1.05852
	GAP	-0.90161
	TKT	-0.20839
	RPI	-0.87046
	PRK	-0.2928
	KOR	-4.01384
	ICD	-0.80593
	ACN	-1.93816
	ACO	-1.91219
	MDH	-2.01721
	FUM	-1.95258
	SDH	-1.19892
	SUC	-0.71839
	V-type atpA	3.64907
	V-type atpB	3.48662
	V-type atpD	0.82023
	V-type atpE	2.71498
	V-type atpI	1.11635
	V-type atpK	-0.21957
	F-type atp	-1.48
	ictB	-0.7557
	amt	-0.79
	ABC.FEV	-1.36544
	pst	2.31842
	cys	3.6267
	livK	1.35145
	ABC.SS	3.53821
	urt	1.62049
	ABC-2	4.76468
	ccmL	-5.68555
	nuo	-1.31
	ndh	0.04
	pet	-1.20838
	qcrA	0.19896
	cco	-1.35593
	cox	-0.44585

## Sheet: Fig.5
		Log2FC (Acidified/Amibient)
	amoA	-0.39028
	amoB	-0.03571
	amoC	-0.80537
	nirK	-0.09614
	norQ	0.28346
	AccABC	1.27674
	MSR	1.23042
	HPCS	0.71086
	CCH	0.6665
	MCE	0.73142
	MCM	1.15673
	HBCS	1.05773
	4HCD	0.4538
	HBD	0.46877
	ACK	0.5903
	V-type atpA	0.86354
	V-type atpB	0.83199
	V-type atpC	1.35337
	V-type atpD	1.08552
	V-type atpE	1.09839
	V-type atpF	1.74941
	V-type atpG	0.37764
	V-type atpI	1.73486
	V-type atpK	0.54864
	amt	-0.28962
	ABC.FEV	-0.23411
	pst	0.83344
	cys	0.36617
	liv	2.56822
	ABC-2	1.98033
	ABC.SN	1.4409
	ABC.PE	1.81171
	ddp	1.00621
	phn	0.79476
	znu	1.27369
	cox	0.78841
	pet	0.048
	nuo	1.16313

## Sheet: Fig.6
a.	Nitrosopumilus		Nitrososphaera		Nitrosomonas		Nitrosospira		Nitrospira		Nitrospina
	Ambient	Acidified	Ambient	Acidified	Ambient	Acidified	Ambient	Acidified	Ambient	Acidified	Ambient	Acidified
	0.02346	0.03633	0.01043	0.00641	16.2913	7.56213	0.06777	0.26283	28.4459	36.4431	0.02607	0.01923
	0.02593	0.03478	0.00707	0.00696	12.8359	8.50653	0.08251	0.27132	33.694	39.7464	0.02593	0.01217
	0.01894	0.04148	0.00812	0.0079	12.8111	8.06028	0.07033	0.22911	29.4714	35.1188	0.02705	0.01975
b.		Ambient control	Acidified treatment
	amoA	0.03476	3.65649
	amoB	0.11044	5.20876
	amoC	0.06752	10.42
	hao	0.2476	11.5917
	nxrA	0.88673	3.00087
	nxrB	0.36538	0.78202

## Sheet: Fig. S1
		ΔpH
	Off the south coast of Honshu, Japan, 1994-2008	-0.28
	Aransas Bay, 1969-2010	-0.1066
	Baffin Bay / Alazan Bay / Cayo del Grullo / Laguna Salada, 1969-2010	-0.082
	Chocolate Bay, 1969-2010	-0.328
	Christmas Bay, 1969-2010	-0.1312
	Copano Bay / Port Bay / Mission Bay, 1969-2010	-0.1435
	Corpus Christi Bay, 1969-2010	-0.2419
	Lavaca Estuary, 1969-2010	-0.2173
	Drum Bay, 1969-2010	-0.738
	East Bay, 1969-2010	-0.1927
	East Matagorda Bay, 1969-2010	-0.2091
	Gulf of Mexico, 1969-2010	-0.2091
	Lower Galveston Bay, 1969-2010	-0.082
	Mesquite Bay / Carlos, 1969-2010	-0.1804
	Nueces Bay, 1969-2010	-0.1476
	Redfish Bay, 1969-2010	-0.1517
	San Antonio Bay / Hynes, 1969-2010	-0.2009
	South Bay, 1969-2010	-0.1435
	Tres Palacios Bay / Turtle, 1969-2010	-0.1804
	Trinity Bay, 1969-2010	-0.0656
	West Bay, 1969-2010	-0.205
	Gulf of Mexico side estuaries of Florida, 1980-2008	-0.02044
	The Atlantic Coast estuaries, 1980-2008	-0.014
	Ringkøbing Fjord, Danish, 1996-2016	-0.176
	Roskilde Fjord, Danish, 1972-2016	-0.1364
	Skive Fjord, Danish, 1980-2010	-0.183
	The Northeast Pacific coast, 1991-2015	-0.216
	The upper Chesapeake Bay, USA, 1986-2015	-0.0377
	The middle Chesapeake Bay, USA, 1986-2015	-0.0696
	The lower Chesapeake Bay, USA, 1986-2015	-0.07153
	Creek-type estuaries, Australia, 2013-2019	-0.606
	River-type estuaries, Australia, 2013-2019	-0.3672
	Lake-type estuaries, Australia, 2013-2019	-0.3204
	Lagoon-type estuaries, Australia, 2013-2019	-0.5328
	Back dune lagoon-type estuaries, Australia, 2013-2019	-0.3642
	The Hong Kong Coast, China, 1986-2017	-0.264
	The Yangtze Estuary, China, 2002-2011	-0.22
	Average	-0.211778

## Sheet: Fig. S2
		Yz1			Yz2			Yz3			Yz4			Yz5			Yz6
	CO2	Nitrification rates (nmol L-1 h-1)	SD	CO2	Nitrification rates (nmol L-1 h-1)	SD	CO2	Nitrification rates (nmol L-1 h-1)	SD	CO2	Nitrification rates (nmol L-1 h-1)	SD	CO2	Nitrification rates (nmol L-1 h-1)	SD	CO2	Nitrification rates (nmol L-1 h-1)	SD
	586μatm	103.782	0.0853522	396μatm	72.9607	0.753111	403μatm	13.659	0.383527	391μatm	13.085	0.257	396μatm	2.56465	0.0467386	416μatm	1.70234	0.0795849
	758μatm	97.7185	0.359197	561μatm	67.2325	0.920921	554μatm	12.1706	0.0709224	518μatm	11.2813	0.270127	557μatm	2.12407	0.0149871	538μatm	1.39435	0.00279789
	1059μatm	92.3174	0.274021	851μatm	64.1711	0.110529	837μatm	10.2731	0.320298	843μatm	10.3422	0.283202	807μatm	1.97252	0.108678	857μatm	1.12144	0.0438804
	1971μatm	81.7068	1.11915	1634μatm	58.4938	2.40662	1667μatm	9.08808	0.393555	1601μatm	8.61347	0.386404	1717μatm	1.87523	0.16104	1696μatm	0.869377	0.0400691
	3041μatm	68.9264	1.98877	2919μatm	52.5768	2.15165	2941μatm	7.98185	0.975213	3047μatm	7.57264	0.207481	2728μatm	1.37311	0.0226148	2947μatm	0.819689	0.0483902
	5288μatm	60.4787	0.468721	4951μatm	45.4314	2.33288	4977μatm	7.32068	0.224066	4917μatm	6.56329	0.327392	4959μatm	1.1556	0.11148	4965μatm	0.60852	0.123565

## Sheet: Fig.S3
		AOA amoA genes (copies mL-1)	SD	AOB amoA genes (copies mL-1)	SD	Comammox amoA genes (copies mL-1)	SD
	Yz1	1945.27	19.522	26430.8	515.328	8137.96	1316.84
	Yz2	3201.29	181.011	18843.9	2264.65	2745.06	765.584
	Yz3	9206.14	1945.53	10367.6	3414.05	886.673	70.7194
	Yz4	14314.1	837.184	6489.72	689.488
	Yz5	15206.6	472.574	4395.75	1578.18
	Yz6	22925.3	707.035	2089.17	21.8369

## Sheet: Fig. S4
	NH4+ (µM)	Inhibition of nitrification rate by 0.1 pH reduction (%)
	0.017	9.47463
	0.249	10.8
	0.005	35.443
	0.005	38.3233
	0.053	26.2009
	0.005	20
	6.35333	7.66667
	9.8	4
	5.3	5
	4.9	8.6
	3.6	10
	2.8	14.2
	1.7	17.1

## Sheet: Fig. S5
		Yz1			Yz2			Yz3			Yz4			Yz5			Yz6
	CO2	N2O production rates (pmol N2O-N L-1 h-1)	SD	CO2	N2O production rates (pmol N2O-N L-1 h-1)	SD	CO2	N2O production rates (pmol N2O-N L-1 h-1)	SD	CO2	N2O production rates (pmol N2O-N L-1 h-1)	SD	CO2	N2O production rates (pmol N2O-N L-1 h-1)	SD	CO2	N2O production rates (pmol N2O-N L-1 h-1)	SD
	586μatm	104.736	4.14093	396μatm	61.9911	4.04713	403μatm	47.0575	0.901379	391μatm	8.51826	0.0262501	396μatm	7.54642	0.225368	416μatm	4.65524	0.206821
	758μatm	128.933	7.39929	561μatm	72.1455	1.93193	554μatm	52.2525	1.02107	518μatm	9.17486	0.133999	557μatm	8.64663	0.319484	538μatm	5.27847	0.170185
	1059μatm	153.462	4.49511	851μatm	81.4252	0.368972	837μatm	59.6367	1.64066	843μatm	10.3813	0.255835	807μatm	9.71563	0.27832	857μatm	5.41954	0.107172
	1971μatm	187.949	1.88107	1634μatm	101.882	1.99718	1667μatm	70.9466	3.70355	1601μatm	12.6659	0.0428688	1717μatm	9.82712	0.0111976	1696μatm	6.02987	0.170556
	3041μatm	211.671	9.82829	2919μatm	121.434	3.29038	2941μatm	76.0795	0.751169	3047μatm	14.6518	0.450977	2728μatm	11.1749	0.224335	2947μatm	6.63971	0.240351
	5288μatm	266.205	4.1038	4951μatm	152.8	0.558269	4977μatm	84.2804	0.731666	4917μatm	16.4595	0.133496	4959μatm	12.7735	0.175697	4965μatm	7.68149	0.17181

[truncated: 8 more sheets: Fig.S9, Fig.S10, Fig.S11, Fig.S12, Fig.S13, Fig.S14, Fig.S15, Fig.S16]
